# Supplementary material for: Whole Transcriptome Data Analysis Reveals Prognostic Signature Genes for Overall Survival Prediction in Diffuse Large B Cell Lymphoma
Source: Front Genet. 2021 Jun 9;12:648800. doi: 10.3389/fgene.2021.648800 (PMC8220154; doi:10.3389/fgene.2021.648800)
Supplement: Supplementary Table 1 — Clinical difference between the three cohorts used for model training. [file Table_1.XLSX]

## Sheet: Sheet1
Factors	GSE32918	GSE4475	GSE69051	P-value
Age (mean, yrs.)	68.94	59.8	58.71	< 0.001
Gender (male, %)	62.2	55.5	NA	NS
Deceased cases (%)	18.7	48.25	53.66	<0.001
